# Supplementary material for: Differential Gene Expression and Infection Profiles of Cutaneous and Mucosal Leishmania braziliensis Isolates from the Same Patient
Source: PLoS Negl Trop Dis. 2015 Sep 14;9(9):e0004018. doi: 10.1371/journal.pntd.0004018 (PMC4569073; doi:10.1371/journal.pntd.0004018)
Supplement: S3 Table — (XLS) [file pntd.0004018.s005.xls]

## Sheet: DRB (ok)
Compound	Technique	Exper. Mass	Theor. Mass	Mass error (ppm)	RT or MT (min)	AVG LbrM	AVG LbrC	% LbrM vs LbrC	p value	CV QC	Formula	Confirmation	MS/MS fragments	Compound Id	PMID	Related Function
1,2,3,5-Tetrahydroxybenzene	CE-MS	142.026	142.027	-5.69386	7.33186	174810	216248	-19.1625	3.48518e-06	10.8324	C6H6O4	Putative	***********	C03743
10,13,16-nonadecatrienenitrile	LC-MS	273.246	273.246	0.585554	0.797896	126626	98106	29.0707	6.54532e-05	7.20001	C19H31N	Putative	***********	4266219
2-(Hydroxymethyl)-17-methyl-5-androstane-3,17-diol	LC-MS	336.265	336.266	-3.70247	1.6402	60785.7	37138	63.6752	0.0127673	12.2707	C21H36O3	Putative	***********	C14977	23237028	Immunomodulator
2,3-Dimethyl-5-(1-propenyl)pyrazine	LC-MS	148.098	148.1	-11.1538	34.5767	43744.1	51992.4	-15.8644	5.3454e-07	3.08732	C9H12N2	Putative	***********	5372953
3-Methyl-histidine	CE-MS	169.085	169.085	-1.34252	9.79045	103513	68466.6	51.1876	6.87291e-08	8.04771	C7H11N3O2	Putative	***********	C01152
4,7,10-octadecatrienenitrile	LC-MS	259.228	259.23	-6.48073	0.730661	71630.9	52394.1	36.7154	1.49845e-08	2.82147	C18H29N	Putative	***********	C13832
4-Methoxychalcone	CE-MS	238.099	238.099	-2.85464	12.2937	86316	76430.3	12.9343	0.000327732	8.02377	C16H14O2	Putative	***********	641819
5-Aminoimidazole ribonucleotide	LC-MS	295.058	295.057	4.27036	0.562281	127391	53915.7	136.278	7.26151e-05	6.02517	C8H14N3O7P	Putative	***********	C03373		Histamine
6-Benzylaminopurine	LC-MS	225.101	225.101	-3.5302	0.762812	68420.7	45450.1	50.5402	0.00015316	4.72715	C12H11N5	Putative	***********	C11263
7-Ketocholesterol	LC-MS	400.333	400.334	-2.32306	33.9489	172348	161130	6.9619	0.0304683	5.26122	C27H44O2	MS/MS confirmed	401.34, 383.33, 365.32, 283.26, 175.11, 159.12, 109.10, 95.09, 81.07, 67.05, 57.07	91474	3124881, 23409131, 22238372, 20554621	Prostaglandin, inflamation
Adenosine	CE-MS	267.097	267.097	1.29167	12.3096	2.45632e+06	3.21971e+06	-23.7098	0.00166278	7.49508	C10H13N5O4	Putative	***********	C00212
Alanine	GC-MS	No Value	89.0477	No Value	7.48565	6.04105e+06	4.5114e+06	33.9065	3.47925e-06	19.9661	C3H7NO2	Confirmed	***********	C01401	14733911, 24732062, 24460609	Antioxidant, induces host protective response in VL, reduce cell migration, macrophage infection
Arginine	CE-MS	174.112	174.112	1.28653	9.44142	1.2037e+06	1.80495e+06	-33.3111	4.39206e-08	7.48253	C6H14N4O2	Putative	***********	C00062	18040886	Immune response
Choline	CE-MS	103.1	103.1	2.82445	8.92358	406912	221266	83.9022	7.78908e-11	6.11513	C5H13NO	Putative	***********	C00114
Cystathionine	CE-MS	222.068	222.067	1.21585	12.6509	1.35088e+06	1.27312e+06	6.10849	0.0282864	6.36157	C7H14N2O4S	Putative	***********	C02291
Deoxy-(methylthio)adenosine	LC-MS	297.089	297.09	-1.55509	0.749826	25894.4	17492	48.0358	0.00052344	6.1537	C11H15N5O3S	Putative	***********	C00170
Dioctyl phthalate	LC-MS	390.278	390.277	3.30612	34.5739	7.36392e+06	9.50619e+06	-22.5355	7.16556e-06	3.24902	C24H38O4	Putative	***********	C03690	8227974, 4077130	Immunomodulator
Glycerophosphocholine	LC-MS	257.102	257.103	-2.04976	0.617375	131799	59740.4	120.619	0.000484894	16.9696	C8H20NO6P	MS/MS confirmed	258.11, 184.07, 166.06, 124.99, 104.11, 98.98, 86.10, 71.07, 60.08, 45.03, 38.96	C00670	3155816, 3431573, 7989342	Arachidonic acid
Histidine	CE-MS	155.069	155.069	-0.496552	9.63323	548089	389589	40.6838	2.78296e-07	7.33833	C6H9N3O2	Putative	***********	C00135
Homocarnosine	CE-MS	240.119	240.122	-12.9101	9.05552	34586.9	31782.9	8.82237	0.00405067	6.172	C10H16N4O3	Putative	***********	C00884	18064721	Antioxidant, mast cell, histamine
Imidazole lactate	CE-MS	156.053	156.053	-0.590387	11.1818	558944	403537	38.511	4.77861e-09	7.83788	C6H8N2O3	Putative	***********	C05568
LysoPA(10:0)	LC-MS	480.284	480.285	-2.22784	39.0991	92561.6	146985	-37.0265	1.28198e-06	16.7828	C23H45O8P	Putative	***********	14714441
LysoPC(15:0) / LysoPE(18:0) / PC(7:0/O-8:0)	LC-MS	481.316	481.317	-1.74398	22.0311	86379.9	58223.1	48.36	8.96531e-05	4.61825	C23H48NO7P	Putative	***********	24779458
LysoPE(18:2)	LC-MS	477.284	477.286	-2.17748	17.5112	423344	125052	238.535	2.35353e-05	2.41014	C23H44NO7P	Putative	***********	123062684
Mannitol	GC-MS	No Value	182.172	No Value	17.7976	312814	424722	-26.3485	0.00384386	7.00493	C6H14O6	Confirmed	***********	82170	1679134, 8720944	Osmotic pressure, alanine oxidation
myo-inositol	GC-MS	No Value	180.063	No Value	19.2829	3.33829e+07	3.93389e+07	-15.1402	9.05211e-05	5.27468	C6H12O6	Confirmed	***********	D08079	1737935	Chemotactic
Myristic acid	GC-MS	No Value	228.371	No Value	16.9004	573618	458998	24.9718	0.01471	5.86319	C14H28O2	Confirmed	***********	11005	10080938, 3709520, 12615312
N-arachidonoyl tyrosine	LC-MS	467.303	467.304	-1.62635	1.09871	646495	373875	72.9175	2.554e-07	7.22	C29H41NO4	Putative	***********	74380326	23731947	Prostaglandin, inflamation
N-Cyclohexanecarbonylpentadecylamine	LC-MS	337.336	337.334	4.25395	35.2149	4.94727e+06	1.01418e+07	-51.219	0.013606	8.11021	C22H43NO	Putative	***********	53432240	16154384, 15655246, 17462942	Macrophages, arachidonic ac
PAF C-16	LC-MS	523.363	523.364	-0.70773	22.3859	923399	641741	43.8897	9.51155e-06	4.75878	C26H54NO7P	MS/MS confirmed	524.36, 506.35, 447.27, 339.29, 258.11, 184.07, 166.06, 124.99, 104.11, 86.09, 60.08	7983809	15890711, 16337632	Prostaglandin
Palmitic acid	GC-MS	No Value	256.424	No Value	18.8762	1.48382e+06	1.13277e+06	30.9902	0.0102874	7.97823	C16H32O2	Confirmed	***********	985
PC(18:4/18:4)	LC-MS	773.5	773.5	0.963417	32.88	247542	206354	19.96	0.00168217	7.27153	C44H72NO8P	Putative	***********	7983446
PC(O-16:1/2:0)	LC-MS	521.349	521.348	2.06925	15.6381	4.67083e+06	1450147	222.094	7.56739e-05	16.3654	C26H52NO7P	Putative	***********	49703536
PG(19:0/22:0)	LC-MS	848.646	848.651	-5.34461	40.5792	18808.7	52547.6	-64.2063	2.32805e-08	29.9986	C47H93O10P	Putative	***********	123064300	8722306	Chemotaxis
Phenylalanine	CE-MS	165.079	165.079	1.33875	13.6681	590339	470162	25.5608	8.10653e-05	7.85349	C9H11NO2	Putative	***********	C00079
Phosphocholine	LC-MS	183.066	183.066	-1.89549	0.597081	134247	94872.3	41.5029	9.00347e-05	25.8018	C5H14NO4P	MS/MS confirmed	184.07, 166.06, 124.99, 104.10, 98.98, 86.09, 71.07, 60.08, 45.03	C00588	43142, 1331121, 6435888	Aracdonic acid, prostaglandin E2
Phthalic acid mono-2-ethylhexyl ester	LC-MS	278.151	278.152	-3.98769	34.5758	142638	169064	-15.6312	8.45616e-05	3.66801	C16H22O4	MS/MS confirmed	149.02, 97.10, 83.09, 71.09, 57.07	C03343	2858534	Arachidonic acid
Proline	CE-MS	115.063	115.063	0	9.11881	2.104e+06	1.56971e+06	34.0373	0.0155256	7.17726	C5H9NO3	Putative	***********	C00148
Pyroglutamic acid	GC-MS	No Value	129.043	No Value	13.1589	8.96656e+06	1.30139e+07	-31.1001	1.60496e-07	13.0142	C5H7NO3	Confirmed	***********	C02237
Resolvin	LC-MS	376.222	376.225	-7.57526	1.76416	15806.9	5841.29	170.606	5.34355e-07	6.41153	C22H32O5	Putative	***********	C18179	19865173, 22450811	Regulator of inflammatory responses
Serine	CE-MS	105.043	105.043	2.92172	12.5912	1.2211e+06	1123364	8.70049	0.0162701	7.99228	C3H7NO3	Putative	***********	C00065	23827884	PE & PS biosynthesis
Succinic acid	GC-MS	No Value	118.088	No Value	10.4486	632322	1.49758e+06	-57.777	1.90299e-05	7.88907	C4H6O4	Confirmed	***********	1110
Trp Trp Leu (tripeptide)	LC-MS	503.256	503.253	6.05063	1.2799	51365	27339	87.8818	0.00701248	12.4849	C28H33N5O4	Putative	***********	***********
Trypanothione disulfide	CE-MS	721.289	721.289	0.512764	11.9866	581620	710098	-18.093	0.000105035	6.07403	C27H47N9O10S2	Putative	***********	C03170
Tyrosine	CE-MS	181.074	181.074	0.0331356	13.9599	380520	253459	50.1307	4.55431e-08	8.49645	C9H11NO3	Putative	***********	C00082
